# Supplementary material for: Non-Noble-Metal Mono and Bimetallic Composites for Efficient Electrocatalysis of Phosphine Oxide and Acetylene C-H/P-H Coupling under Mild Conditions
Source: Int J Mol Sci. 2023 Jan 1;24(1):765. doi: 10.3390/ijms24010765 (PMC9821134; doi:10.3390/ijms24010765)
Supplement: Supplementary file 1 [file ijms-24-00765-s001.zip]

Archive with 1 entries (1 files):
- ijms-2141261-supplementary.pdf
